# Supplementary material for: Antifungal Susceptibility of Oral Candida Isolates from Mother-Infant Dyads to Nystatin, Fluconazole, and Caspofungin
Source: J Fungi (Basel). 2023 May 17;9(5):580. doi: 10.3390/jof9050580 (PMC10219145; doi:10.3390/jof9050580)
Supplement: Supplementary file 1 [file jof-09-00580-s001.zip]

Archive with 1 entries (1 files):
- jof-2385359-supplementary.pdf
